# Supplementary material for: Isolation and Structural Elucidation of New Amphidinol Analogues from Amphidinium carterae Cultivated in a Pilot-Scale Photobioreactor
Source: Mar Drugs. 2021 Jul 29;19(8):432. doi: 10.3390/md19080432 (PMC8399002; doi:10.3390/md19080432)
Supplement: Supplementary file 1 [file marinedrugs-19-00432-s001.zip]

Archive with 1 entries (1 files):
- marinedrugs-1311252-supplementary.pdf
